# Supplementary material for: A Point Prevalence Survey of Healthcare-Associated Infections and Antimicrobial Use in Public Acute Care Hospitals in Crete, Greece
Source: Antibiotics (Basel). 2022 Sep 16;11(9):1258. doi: 10.3390/antibiotics11091258 (PMC9495163; doi:10.3390/antibiotics11091258)
Supplement: Supplementary file 1 [file antibiotics-11-01258-s001.zip]

Archive with 1 entries (1 files):
- antibiotics-1899711-supplementary.pdf
